# Supplementary material for: Two new species of Periconia and a new record of Paramonodictys from Miscanthus sinensis in Guizhou Province, China
Source: MycoKeys. 2026 Jan 26;127:239–62. doi: 10.3897/mycokeys.127.180874 (PMC12865394; doi:10.3897/mycokeys.127.180874)
Supplement: XML Treatment for Paramonodictys globosa [file mycokeys.127.180874-treatment1.xml]

<!DOCTYPE tp:taxon-treatment
  PUBLIC "-//TaxonX//DTD Taxonomic Treatment Publishing DTD v0 20100105//EN" "tax-treatment-NSO.dtd">
<tp:taxon-treatment xmlns:tp="http://www.plazi.org/taxpub"><tp:treatment-meta><kwd-group><label>Taxon classification</label><kwd>
                <named-content content-type="kingdom">Fungi</named-content>
              </kwd><kwd>
                <named-content content-type="order">Pleosporales</named-content>
              </kwd><kwd>
                <named-content content-type="family">Parabambusicolaceae</named-content>
              </kwd></kwd-group><mixed-citation publication-type="journal"><person-group><name><surname>Zhang</surname><given-names>Li-Juan</given-names></name><name><surname>Liu</surname><given-names>Hong-Xiu</given-names></name><name><surname>Yang</surname><given-names>Yan-Ling</given-names></name><name><surname>Xiao</surname><given-names>Xing-Juan</given-names></name><name><surname>Liu</surname><given-names>Xiang-Fu</given-names></name><name><surname>Liu</surname><given-names>Ning-Guo</given-names></name><name><surname>Lu</surname><given-names>Yong-Zhong</given-names></name></person-group><article-title>Two new species of <italic><tp:taxon-name><tp:taxon-name-part taxon-name-part-type="genus" reg="Periconia">Periconia</tp:taxon-name-part></tp:taxon-name></italic> and a new record of <italic><tp:taxon-name><tp:taxon-name-part taxon-name-part-type="genus" reg="Paramonodictys">Paramonodictys</tp:taxon-name-part></tp:taxon-name></italic> from <italic><tp:taxon-name><tp:taxon-name-part taxon-name-part-type="genus" reg="Miscanthus">Miscanthus</tp:taxon-name-part> <tp:taxon-name-part taxon-name-part-type="species" reg="sinensis">sinensis</tp:taxon-name-part></tp:taxon-name></italic> in Guizhou Province, China</article-title><source>MycoKeys</source><day>26</day><month>01</month><year>2026</year><volume>127</volume><fpage>239</fpage><lpage>262</lpage><pub-id pub-id-type="doi">10.3897/mycokeys.127.180874</pub-id></mixed-citation></tp:treatment-meta><tp:nomenclature><tp:taxon-name><object-id xmlns:xlink="http://www.w3.org/1999/xlink" content-type="arpha" xlink:type="simple">CB390802-B774-554D-AC26-273AEF29B362</object-id><tp:taxon-name-part taxon-name-part-type="genus" reg="Paramonodictys">Paramonodictys</tp:taxon-name-part> <tp:taxon-name-part taxon-name-part-type="species" reg="globosa">globosa</tp:taxon-name-part><object-id xmlns:xlink="http://www.w3.org/1999/xlink" xlink:type="simple">Fungal Names: FN 571668</object-id><object-id xmlns:xlink="http://www.w3.org/1999/xlink" xlink:type="simple">Facesoffungi Number: FoF19046</object-id></tp:taxon-name><tp:taxon-authority>Jian Ma, Y.Zhe Zhang &amp; Y.Z. Lu</tp:taxon-authority><xref ref-type="fig" rid="F1">Fig. 2</xref><tp:nomenclature-citation-list><tp:nomenclature-citation><tp:taxon-name><tp:taxon-name-part taxon-name-part-type="genus" reg="Paramonodictys">Paramonodictys</tp:taxon-name-part> <tp:taxon-name-part taxon-name-part-type="species" reg="globosa">globosa</tp:taxon-name-part></tp:taxon-name><comment> Jian Ma, Y.Zhe Zhang &amp; Y.Z. Lu, in Zhang, Chen, Ma, Lu, Chen and Liu, Frontiers Microbiol. 14 (no. 1253239): 9 (2023).</comment></tp:nomenclature-citation></tp:nomenclature-citation-list></tp:nomenclature><tp:treatment-sec sec-type="Description"><title>Description.</title><p><bold><italic>Saprobic</italic></bold> on dead leaves of <italic><tp:taxon-name><tp:taxon-name-part taxon-name-part-type="genus" reg="Miscanthus">Miscanthus</tp:taxon-name-part> <tp:taxon-name-part taxon-name-part-type="species" reg="sinensis">sinensis</tp:taxon-name-part></tp:taxon-name></italic>. Sexual morph: Undetermined. Asexual morph: Hyphomycetous. <bold><italic>Colonies</italic></bold> on natural substrate effuses, superficial, black. <bold><italic>Mycelium</italic></bold> partly immersed, branched, septate, smooth, hyaline to pale brown. <bold><italic>Conidiophores</italic></bold> are absent. <bold><italic>Conidiogenous cells</italic></bold> holoblastic, integrated, terminal, cylindrical, short, hyaline to brown, often arising directly on the superficial mycelium. <bold><italic>Conidia</italic></bold> 35–65 × 35–50 µm (x̄ = 50 × 44 μm, n = 30), solitary, irregular subglobose or globose, hyaline to olivaceous brown to dark brown, muriform, thickened and darkened at the septa.</p><fig id="F1" position="float" orientation="portrait"><object-id xmlns:xlink="http://www.w3.org/1999/xlink" content-type="doi" xlink:type="simple">10.3897/mycokeys.127.180874.figure1</object-id><object-id xmlns:xlink="http://www.w3.org/1999/xlink" content-type="arpha" xlink:type="simple">3170B5BA-19BF-58F0-AC84-36898E256078</object-id><label>Figure 1.</label><caption><p>Maximum likelihood (<abbrev xmlns:xlink="http://www.w3.org/1999/xlink" xlink:title="Maximum likelihood" xlink:type="simple">ML</abbrev>) majority-rule consensus tree based on <abbrev xmlns:xlink="http://www.w3.org/1999/xlink" xlink:title="internal transcribed spacer" xlink:type="simple">ITS</abbrev>, <abbrev xmlns:xlink="http://www.w3.org/1999/xlink" xlink:title="large subunit" xlink:type="simple">LSU</abbrev>, <abbrev xmlns:xlink="http://www.w3.org/1999/xlink" xlink:title="small subunit" xlink:type="simple">SSU</abbrev>, and <italic>tef</italic>1-α sequence data. <abbrev xmlns:xlink="http://www.w3.org/1999/xlink" xlink:title="Maximum likelihood" xlink:type="simple">ML</abbrev> bootstrap support values (<abbrev xmlns:xlink="http://www.w3.org/1999/xlink" xlink:title="Maximum likelihood" xlink:type="simple">ML</abbrev>-<abbrev xmlns:xlink="http://www.w3.org/1999/xlink" xlink:title="Ultrafast bootstrap" xlink:type="simple">BS</abbrev> ≥ 75%) and Bayesian posterior probabilities (BYPP ≥ 0.95) are indicated below or above the nodes. Ex-type strains are shown in bold and marked with T, and newly generated sequences are shown in red.</p></caption><graphic xmlns:xlink="http://www.w3.org/1999/xlink" xlink:href="mycokeys-127-239-g001.jpg" id="oo_1519116.jpg" position="float" orientation="portrait" xlink:type="simple"><uri content-type="original_file" xlink:type="simple">https://binary.pensoft.net/fig/1519116</uri></graphic></fig><fig id="F2" position="float" orientation="portrait"><object-id xmlns:xlink="http://www.w3.org/1999/xlink" content-type="doi" xlink:type="simple">10.3897/mycokeys.127.180874.figure2</object-id><object-id xmlns:xlink="http://www.w3.org/1999/xlink" content-type="arpha" xlink:type="simple">BEB06EE8-37A4-55A8-A2FB-20F9750F671A</object-id><label>Figure 2.</label><caption><p><italic><tp:taxon-name><tp:taxon-name-part taxon-name-part-type="genus" reg="Paramonodictys">Paramonodictys</tp:taxon-name-part> <tp:taxon-name-part taxon-name-part-type="species" reg="globosa">globosa</tp:taxon-name-part></tp:taxon-name></italic> (GZAAS 25-07813) <bold>a, b</bold>. Colonies on host surface; <bold>c</bold>. Conidiophores, conidiogenous cells, and conidia; <bold>d–i</bold>. Conidia; <bold>j</bold>. Germinated conidium; <bold>k, l</bold>. Colony on PDA (above and below). Scale bars: 20 μm (<bold>c–j</bold>).</p></caption><graphic xmlns:xlink="http://www.w3.org/1999/xlink" xlink:href="mycokeys-127-239-g002.jpg" id="oo_1519117.jpg" position="float" orientation="portrait" xlink:type="simple"><uri content-type="original_file" xlink:type="simple">https://binary.pensoft.net/fig/1519117</uri></graphic></fig></tp:treatment-sec><tp:treatment-sec sec-type="Cultural characteristics"><title>Cultural characteristics.</title><p>Conidia germinating on PDA medium within 24 h and germ tube produced from around of conidium. Colonies on PDA medium reaching 15 mm diam in 10 days at 28 °C in natural light, dense, circular, with entire edge, olivaceous brown; reverse brown.</p></tp:treatment-sec><tp:treatment-sec sec-type="Material examined"><title>Material examined.</title><p>China, • Guizhou Province, Qiannan Buyi and Miao Autonomous Prefecture, Libo County, Guizhou Maolan National Nature Reserve, <named-content xmlns:xlink="http://www.w3.org/1999/xlink" content-type="dwc:verbatimCoordinates" xlink:type="simple">25°16'23"N, 108°3'56"E</named-content>, on dead leaves of <italic><tp:taxon-name><tp:taxon-name-part taxon-name-part-type="genus" reg="Miscanthus">Miscanthus</tp:taxon-name-part> <tp:taxon-name-part taxon-name-part-type="species" reg="sinensis">sinensis</tp:taxon-name-part></tp:taxon-name></italic>, 31 May 2025, Xingjuan Xiao, MLM5 (GZAAS 25-07813), living culture <abbrev xmlns:xlink="http://www.w3.org/1999/xlink" xlink:title="Guizhou Culture Collection" xlink:type="simple">GZCC</abbrev> 25-0768.</p></tp:treatment-sec><tp:treatment-sec sec-type="Notes"><title>Notes.</title><p><italic><tp:taxon-name><tp:taxon-name-part taxon-name-part-type="genus" reg="Paramonodictys">Paramonodictys</tp:taxon-name-part> <tp:taxon-name-part taxon-name-part-type="species" reg="globosa">globosa</tp:taxon-name-part></tp:taxon-name></italic> was introduced by <xref ref-type="bibr" rid="B88">Zhang et al. (2023)</xref> from submerged decaying wood in a freshwater stream in Guangxi Zhuang Autonomous Region, China. Our collection was obtained from dead leaves of <italic><tp:taxon-name><tp:taxon-name-part taxon-name-part-type="genus" reg="Miscanthus">Miscanthus</tp:taxon-name-part> <tp:taxon-name-part taxon-name-part-type="species" reg="sinensis">sinensis</tp:taxon-name-part></tp:taxon-name></italic> in a terrestrial habitat in Guizhou, China. Morphologically, our specimen is similar to <italic><tp:taxon-name><tp:taxon-name-part taxon-name-part-type="genus" reg="Paramonodictys">P.</tp:taxon-name-part> <tp:taxon-name-part taxon-name-part-type="species" reg="globosa">globosa</tp:taxon-name-part></tp:taxon-name></italic> (<abbrev xmlns:xlink="http://www.w3.org/1999/xlink" content-type="institution" xlink:title="Herbarium of the Kunming Institute of Botany" xlink:type="simple">HKAS</abbrev> 129169) in having solitary, irregularly subglobose or globose, muriform conidia with thickened and darkened septa (35–65 × 35–50 µm vs. 34–65 × 24–60 µm) (<xref ref-type="bibr" rid="B88">Zhang et al. 2023</xref>). Moreover, comparisons of <abbrev xmlns:xlink="http://www.w3.org/1999/xlink" xlink:title="internal transcribed spacer" xlink:type="simple">ITS</abbrev>, <abbrev xmlns:xlink="http://www.w3.org/1999/xlink" xlink:title="large subunit" xlink:type="simple">LSU</abbrev>, and <italic>tef</italic>1-α sequences revealed differences of only 4 bp (1 gap, total 606 bp), 4 bp (0 gaps, total 822 bp), and 16 bp (no gaps, total 887 bp) between our strain <abbrev xmlns:xlink="http://www.w3.org/1999/xlink" xlink:title="Guizhou Culture Collection" xlink:type="simple">GZCC</abbrev> 25-0768 and the ex-type strain (<abbrev xmlns:xlink="http://www.w3.org/1999/xlink" xlink:title="Guizhou Culture Collection" xlink:type="simple">GZCC</abbrev> 23-0594) of <italic><tp:taxon-name><tp:taxon-name-part taxon-name-part-type="genus" reg="Paramonodictys">P.</tp:taxon-name-part> <tp:taxon-name-part taxon-name-part-type="species" reg="globosa">globosa</tp:taxon-name-part></tp:taxon-name></italic>, respectively. Based on the combined morphological characteristics and molecular evidence, we identify our collection as <italic><tp:taxon-name><tp:taxon-name-part taxon-name-part-type="genus" reg="Paramonodictys">Paramonodictys</tp:taxon-name-part> <tp:taxon-name-part taxon-name-part-type="species" reg="globosa">globosa</tp:taxon-name-part></tp:taxon-name></italic>, representing the first report of this species from <italic><tp:taxon-name><tp:taxon-name-part taxon-name-part-type="genus" reg="Miscanthus">M.</tp:taxon-name-part> <tp:taxon-name-part taxon-name-part-type="species" reg="sinensis">sinensis</tp:taxon-name-part></tp:taxon-name></italic>.</p></tp:treatment-sec><ref-list><ref id="B88"><mixed-citation xmlns:xlink="http://www.w3.org/1999/xlink" xlink:type="simple">Zhang YZ, Chen QL, Ma J, Lu YZ, Chen HB, Liu NG (2023) Morphological and multi-gene phylogenetic analyses reveal five new hyphomycetes from freshwater habitats. Frontiers in Microbiology 14: e1253239. <ext-link xlink:href="10.3389/fmicb.2023.1253239" ext-link-type="doi" xlink:type="simple">https://doi.org/10.3389/fmicb.2023.1253239</ext-link></mixed-citation></ref></ref-list></tp:taxon-treatment>
