# Supplementary material for: Two new species of Periconia and a new record of Paramonodictys from Miscanthus sinensis in Guizhou Province, China
Source: MycoKeys. 2026 Jan 26;127:239–62. doi: 10.3897/mycokeys.127.180874 (PMC12865394; doi:10.3897/mycokeys.127.180874)
Supplement: XML Treatment for Periconia guizhouensis [file mycokeys.127.180874-treatment2.xml]

<!DOCTYPE tp:taxon-treatment
  PUBLIC "-//TaxonX//DTD Taxonomic Treatment Publishing DTD v0 20100105//EN" "tax-treatment-NSO.dtd">
<tp:taxon-treatment xmlns:tp="http://www.plazi.org/taxpub"><tp:treatment-meta><kwd-group><label>Taxon classification</label><kwd>
                <named-content content-type="kingdom">Fungi</named-content>
              </kwd><kwd>
                <named-content content-type="order">Pleosporales</named-content>
              </kwd><kwd>
                <named-content content-type="family">Periconiaceae</named-content>
              </kwd></kwd-group><mixed-citation publication-type="journal"><person-group><name><surname>Zhang</surname><given-names>Li-Juan</given-names></name><name><surname>Liu</surname><given-names>Hong-Xiu</given-names></name><name><surname>Yang</surname><given-names>Yan-Ling</given-names></name><name><surname>Xiao</surname><given-names>Xing-Juan</given-names></name><name><surname>Liu</surname><given-names>Xiang-Fu</given-names></name><name><surname>Liu</surname><given-names>Ning-Guo</given-names></name><name><surname>Lu</surname><given-names>Yong-Zhong</given-names></name></person-group><article-title>Two new species of <italic><tp:taxon-name><tp:taxon-name-part taxon-name-part-type="genus" reg="Periconia">Periconia</tp:taxon-name-part></tp:taxon-name></italic> and a new record of <italic><tp:taxon-name><tp:taxon-name-part taxon-name-part-type="genus" reg="Paramonodictys">Paramonodictys</tp:taxon-name-part></tp:taxon-name></italic> from <italic><tp:taxon-name><tp:taxon-name-part taxon-name-part-type="genus" reg="Miscanthus">Miscanthus</tp:taxon-name-part> <tp:taxon-name-part taxon-name-part-type="species" reg="sinensis">sinensis</tp:taxon-name-part></tp:taxon-name></italic> in Guizhou Province, China</article-title><source>MycoKeys</source><day>26</day><month>01</month><year>2026</year><volume>127</volume><fpage>239</fpage><lpage>262</lpage><pub-id pub-id-type="doi">10.3897/mycokeys.127.180874</pub-id></mixed-citation></tp:treatment-meta><tp:nomenclature><tp:taxon-name><object-id xmlns:xlink="http://www.w3.org/1999/xlink" content-type="arpha" xlink:type="simple">0908E488-FA7B-5766-9D6B-F6B2CBDB4A47</object-id><tp:taxon-name-part taxon-name-part-type="genus" reg="Periconia">Periconia</tp:taxon-name-part> <tp:taxon-name-part taxon-name-part-type="species" reg="guizhouensis">guizhouensis</tp:taxon-name-part><object-id xmlns:xlink="http://www.w3.org/1999/xlink" xlink:type="simple">Index Fungorum: IF904704</object-id><object-id xmlns:xlink="http://www.w3.org/1999/xlink" xlink:type="simple">Facesoffungi Number: FoF19047</object-id></tp:taxon-name><tp:taxon-authority>L.J. Zhang, Y.Z. Lu &amp; X.J. Xiao</tp:taxon-authority><tp:taxon-status xmlns:xlink="http://www.w3.org/1999/xlink" xlink:type="simple">sp. nov.</tp:taxon-status><xref ref-type="fig" rid="F2">Fig. 3</xref></tp:nomenclature><tp:treatment-sec sec-type="Etymology"><title>Etymology.</title><p>Referring to the collecting location at Guizhou Province, where the holotype was discovered.</p></tp:treatment-sec><tp:treatment-sec sec-type="Holotype"><title>Holotype.</title><p>GZAAS 25-07814</p></tp:treatment-sec><tp:treatment-sec sec-type="Description"><title>Description.</title><p><bold><italic>Saprobic</italic></bold> on dead leaves of <italic><tp:taxon-name><tp:taxon-name-part taxon-name-part-type="genus" reg="Miscanthus">Miscanthus</tp:taxon-name-part> <tp:taxon-name-part taxon-name-part-type="species" reg="sinensis">sinensis</tp:taxon-name-part></tp:taxon-name></italic>. Sexual morph: Undetermined. Asexual morph: <bold><italic>Colonies</italic></bold> on natural substrate effuse, superficial, hairy, dark brown to black. <bold><italic>Mycelium</italic></bold> immersed, branched, septate, smooth, brown to dark brown. <bold><italic>Conidiophores</italic></bold> 400–750 × 12–22 μm (x̄ = 630 × 18 µm, n = 20), macronematous, mononematous, erect, straight to slightly curved, solitary, cylindrical, apically branched, brown to dark brown, multi-septate, smooth-walled. <bold><italic>Conidiogenous cells</italic></bold> 6–16 × 5–10 μm (x̄ = 10 × 7 µm, n = 20), polyblastic, terminal at the apex, ovoid to subglobose, light to dark brown. <bold><italic>Conidia</italic></bold> 12–18 × 7–10 μm (x̄ = 15 × 8.5 µm, n = 30), solitary or in short chains, globose to fusiform, guttulate, smooth to verrucose, aseptate, pale brown to dark brown.</p><fig id="F3" position="float" orientation="portrait"><object-id xmlns:xlink="http://www.w3.org/1999/xlink" content-type="doi" xlink:type="simple">10.3897/mycokeys.127.180874.figure3</object-id><object-id xmlns:xlink="http://www.w3.org/1999/xlink" content-type="arpha" xlink:type="simple">B58074F8-F3A1-5EBE-95DD-08A1525ECB97</object-id><label>Figure 3.</label><caption><p><italic><tp:taxon-name><tp:taxon-name-part taxon-name-part-type="genus" reg="Periconia">Periconia</tp:taxon-name-part> <tp:taxon-name-part taxon-name-part-type="species" reg="guizhouensis">guizhouensis</tp:taxon-name-part></tp:taxon-name></italic> (GZAAS 25-07814, holotype). <bold>a</bold>. Host of <italic><tp:taxon-name><tp:taxon-name-part taxon-name-part-type="genus" reg="Miscanthus">Miscanthus</tp:taxon-name-part> <tp:taxon-name-part taxon-name-part-type="species" reg="sinensis">sinensis</tp:taxon-name-part></tp:taxon-name></italic>; <bold>b</bold>. Colonies on a decaying leaf of <italic><tp:taxon-name><tp:taxon-name-part taxon-name-part-type="genus" reg="Miscanthus">Miscanthus</tp:taxon-name-part> <tp:taxon-name-part taxon-name-part-type="species" reg="sinensis">sinensis</tp:taxon-name-part></tp:taxon-name></italic>; <bold>c</bold>. Conidiophores on host surface; <bold>d–f</bold>. Conidiophore, conidiogenous cells, and conidia; <bold>g, h</bold>. Conidiogenous cells and conidia; <bold>i</bold>. Conidia; <bold>j, k</bold>. Colony on PDA (above and below). Scale bars: 100 μm (<bold>d–f</bold>); 50 μm (<bold>g, h</bold>); 20 μm (<bold>i</bold>).</p></caption><graphic xmlns:xlink="http://www.w3.org/1999/xlink" xlink:href="mycokeys-127-239-g003.jpg" id="oo_1519118.jpg" position="float" orientation="portrait" xlink:type="simple"><uri content-type="original_file" xlink:type="simple">https://binary.pensoft.net/fig/1519118</uri></graphic></fig></tp:treatment-sec><tp:treatment-sec sec-type="Cultural characteristics"><title>Cultural characteristics.</title><p>Conidia germinated on PDA medium within 12 h, and germ tubes produced from around of conidium. Colonies on PDA medium reaching 33 mm diam in 10 days at 28 °C in natural light, dense, circular, with entire edge, white reverse pale brown.</p></tp:treatment-sec><tp:treatment-sec sec-type="Material examined"><title>Material examined.</title><p>China, • Guizhou Province, Qiannan Buyi and Miao Autonomous Prefecture, Libo County, Guizhou Maolan National Nature Reserve, <named-content xmlns:xlink="http://www.w3.org/1999/xlink" content-type="dwc:verbatimCoordinates" xlink:type="simple">25°16'23"N, 108°3'56"E</named-content>, on dead leaves of <italic><tp:taxon-name><tp:taxon-name-part taxon-name-part-type="genus" reg="Miscanthus">Miscanthus</tp:taxon-name-part> <tp:taxon-name-part taxon-name-part-type="species" reg="sinensis">sinensis</tp:taxon-name-part></tp:taxon-name></italic>, 31 May 2025, Xingjuan Xiao, MLM3 (GZAAS 25-07814, holotype), ex-type living culture <abbrev xmlns:xlink="http://www.w3.org/1999/xlink" xlink:title="Guizhou Culture Collection" xlink:type="simple">GZCC</abbrev> 25-0766, other living culture <abbrev xmlns:xlink="http://www.w3.org/1999/xlink" xlink:title="Guizhou Culture Collection" xlink:type="simple">GZCC</abbrev> 25-27613.</p></tp:treatment-sec><tp:treatment-sec sec-type="Notes"><title>Notes.</title><p>In the phylogenetic tree, <italic><tp:taxon-name><tp:taxon-name-part taxon-name-part-type="genus" reg="Periconia">Periconia</tp:taxon-name-part> <tp:taxon-name-part taxon-name-part-type="species" reg="guizhouensis">guizhouensis</tp:taxon-name-part></tp:taxon-name></italic> (<abbrev xmlns:xlink="http://www.w3.org/1999/xlink" xlink:title="Guizhou Culture Collection" xlink:type="simple">GZCC</abbrev> 25-0766 and <abbrev xmlns:xlink="http://www.w3.org/1999/xlink" xlink:title="Guizhou Culture Collection" xlink:type="simple">GZCC</abbrev> 25-27613) formed a distinct lineage within <italic><tp:taxon-name><tp:taxon-name-part taxon-name-part-type="genus" reg="Periconia">Periconia</tp:taxon-name-part></tp:taxon-name></italic> and clustered with <italic><tp:taxon-name><tp:taxon-name-part taxon-name-part-type="genus" reg="Periconia">Pe.</tp:taxon-name-part> <tp:taxon-name-part taxon-name-part-type="species" reg="prolifica">prolifica</tp:taxon-name-part></tp:taxon-name></italic> (CBS 209.64) and <italic><tp:taxon-name><tp:taxon-name-part taxon-name-part-type="genus" reg="Periconia">Pe.</tp:taxon-name-part> <tp:taxon-name-part taxon-name-part-type="species" reg="aquatica">aquatica</tp:taxon-name-part></tp:taxon-name></italic> (MFLUCC 16-0912) (Fig. <xref ref-type="fig" rid="F4">1</xref>). The <abbrev xmlns:xlink="http://www.w3.org/1999/xlink" xlink:title="internal transcribed spacer" xlink:type="simple">ITS</abbrev> and <abbrev xmlns:xlink="http://www.w3.org/1999/xlink" xlink:title="large subunit" xlink:type="simple">LSU</abbrev> sequences of <italic><tp:taxon-name><tp:taxon-name-part taxon-name-part-type="genus" reg="Periconia">Pe.</tp:taxon-name-part> <tp:taxon-name-part taxon-name-part-type="species" reg="guizhouensis">guizhouensis</tp:taxon-name-part></tp:taxon-name></italic> (<abbrev xmlns:xlink="http://www.w3.org/1999/xlink" xlink:title="Guizhou Culture Collection" xlink:type="simple">GZCC</abbrev> 25-0766, type) differ from those of <italic><tp:taxon-name><tp:taxon-name-part taxon-name-part-type="genus" reg="Periconia">Pe.</tp:taxon-name-part> <tp:taxon-name-part taxon-name-part-type="species" reg="prolifica">prolifica</tp:taxon-name-part></tp:taxon-name></italic> (CBS 209.64, type) by 23 bp (498/535 bp, 14 gaps) and 3 bp (854/857 bp, 0 gaps), respectively; <italic><tp:taxon-name><tp:taxon-name-part taxon-name-part-type="genus" reg="Periconia">Pe.</tp:taxon-name-part> <tp:taxon-name-part taxon-name-part-type="species" reg="prolifica">prolifica</tp:taxon-name-part></tp:taxon-name></italic> lacks <abbrev xmlns:xlink="http://www.w3.org/1999/xlink" xlink:title="small subunit" xlink:type="simple">SSU</abbrev> and <italic>tef</italic>1-α sequences. <italic><tp:taxon-name><tp:taxon-name-part taxon-name-part-type="genus" reg="Periconia">Periconia</tp:taxon-name-part> <tp:taxon-name-part taxon-name-part-type="species" reg="guizhouensis">guizhouensis</tp:taxon-name-part></tp:taxon-name></italic> (<abbrev xmlns:xlink="http://www.w3.org/1999/xlink" xlink:title="Guizhou Culture Collection" xlink:type="simple">GZCC</abbrev> 25-0766, type) and <italic><tp:taxon-name><tp:taxon-name-part taxon-name-part-type="genus" reg="Periconia">Pe.</tp:taxon-name-part> <tp:taxon-name-part taxon-name-part-type="species" reg="aquatica">aquatica</tp:taxon-name-part></tp:taxon-name></italic> (MFLUCC 16-0912, type) differ by 12 bp (438/452 bp, 2 gaps) in <abbrev xmlns:xlink="http://www.w3.org/1999/xlink" xlink:title="internal transcribed spacer" xlink:type="simple">ITS</abbrev>, 3 bp (786/789 bp, 0 gaps) in <abbrev xmlns:xlink="http://www.w3.org/1999/xlink" xlink:title="large subunit" xlink:type="simple">LSU</abbrev>, and 25 bp (809/834 bp, 0 gaps) in <italic>tef</italic>1-α; <italic><tp:taxon-name><tp:taxon-name-part taxon-name-part-type="genus" reg="Periconia">Pe.</tp:taxon-name-part> <tp:taxon-name-part taxon-name-part-type="species" reg="aquatica">aquatica</tp:taxon-name-part></tp:taxon-name></italic> lacks an <abbrev xmlns:xlink="http://www.w3.org/1999/xlink" xlink:title="small subunit" xlink:type="simple">SSU</abbrev> sequence. Morphologically, <italic><tp:taxon-name><tp:taxon-name-part taxon-name-part-type="genus" reg="Periconia">Pe.</tp:taxon-name-part> <tp:taxon-name-part taxon-name-part-type="species" reg="prolifica">prolifica</tp:taxon-name-part></tp:taxon-name></italic> shares similar characteristics with our collection in having subglobose, aseptate conidia. However, <italic><tp:taxon-name><tp:taxon-name-part taxon-name-part-type="genus" reg="Periconia">Pe.</tp:taxon-name-part> <tp:taxon-name-part taxon-name-part-type="species" reg="guizhouensis">guizhouensis</tp:taxon-name-part></tp:taxon-name></italic> can be readily distinguished by its verrucose conidia, whereas the conidia of <italic><tp:taxon-name><tp:taxon-name-part taxon-name-part-type="genus" reg="Periconia">Pe.</tp:taxon-name-part> <tp:taxon-name-part taxon-name-part-type="species" reg="prolifica">prolifica</tp:taxon-name-part></tp:taxon-name></italic> are consistently smooth-walled (<xref ref-type="bibr" rid="B9">Bunning and Griffiths 1982</xref>; <xref ref-type="bibr" rid="B49">Markovskaja and Kačergius 2014</xref>). <italic><tp:taxon-name><tp:taxon-name-part taxon-name-part-type="genus" reg="Periconia">Periconia</tp:taxon-name-part> <tp:taxon-name-part taxon-name-part-type="species" reg="guizhouensis">guizhouensis</tp:taxon-name-part></tp:taxon-name></italic> differs from <italic><tp:taxon-name><tp:taxon-name-part taxon-name-part-type="genus" reg="Periconia">Pe.</tp:taxon-name-part> <tp:taxon-name-part taxon-name-part-type="species" reg="aquatica">aquatica</tp:taxon-name-part></tp:taxon-name></italic> in that the latter has unbranched, smaller conidiophores (400–750 × 12–22 μm vs. <italic>Conidiophores</italic> 370–454 × 8.5–11 μm) and smaller conidia (12–18 × 7–10 μm vs. 10–12 × 6–7 µm) with more obviously minutely verruculose to shortly echinulate ornamentation (<xref ref-type="bibr" rid="B28">Hyde et al. 2017</xref>). Moreover, <italic><tp:taxon-name><tp:taxon-name-part taxon-name-part-type="genus" reg="Periconia">Periconia</tp:taxon-name-part> <tp:taxon-name-part taxon-name-part-type="species" reg="guizhouensis">guizhouensis</tp:taxon-name-part></tp:taxon-name></italic> can be easily distinguished from <italic><tp:taxon-name><tp:taxon-name-part taxon-name-part-type="genus" reg="Periconia">Pe.</tp:taxon-name-part> <tp:taxon-name-part taxon-name-part-type="species" reg="imperatae">imperatae</tp:taxon-name-part></tp:taxon-name></italic>, <italic><tp:taxon-name><tp:taxon-name-part taxon-name-part-type="genus" reg="Periconia">Pe.</tp:taxon-name-part> <tp:taxon-name-part taxon-name-part-type="species" reg="motuoensis">motuoensis</tp:taxon-name-part></tp:taxon-name></italic>, <italic><tp:taxon-name><tp:taxon-name-part taxon-name-part-type="genus" reg="Periconia">Pe.</tp:taxon-name-part> <tp:taxon-name-part taxon-name-part-type="species" reg="spodiopogonis">spodiopogonis</tp:taxon-name-part></tp:taxon-name></italic>, and <italic><tp:taxon-name><tp:taxon-name-part taxon-name-part-type="genus" reg="Periconia">Pe.</tp:taxon-name-part> <tp:taxon-name-part taxon-name-part-type="species" reg="submersa">submersa</tp:taxon-name-part></tp:taxon-name></italic> by its globose to fusiform, guttulate, aseptate conidia with inconspicuous verrucosity (<xref ref-type="bibr" rid="B28">Hyde et al. 2017</xref>; <xref ref-type="bibr" rid="B68">Su et al. 2023</xref>; <xref ref-type="bibr" rid="B69">Sun et al. 2025</xref>). Therefore, based on morphological characteristics and molecular evidence, <italic><tp:taxon-name><tp:taxon-name-part taxon-name-part-type="genus" reg="Periconia">Periconia</tp:taxon-name-part> <tp:taxon-name-part taxon-name-part-type="species" reg="guizhouensis">guizhouensis</tp:taxon-name-part></tp:taxon-name></italic> is introduced as a new species.</p></tp:treatment-sec><tp:treatment-sec><!--Section generated to contain objects referenced in tp:taxon-treatment.--><fig id="F2" position="float" orientation="portrait"><object-id xmlns:xlink="http://www.w3.org/1999/xlink" content-type="doi" xlink:type="simple">10.3897/mycokeys.127.180874.figure2</object-id><object-id xmlns:xlink="http://www.w3.org/1999/xlink" content-type="arpha" xlink:type="simple">BEB06EE8-37A4-55A8-A2FB-20F9750F671A</object-id><label>Figure 2.</label><caption><p><italic><tp:taxon-name><tp:taxon-name-part taxon-name-part-type="genus" reg="Paramonodictys">Paramonodictys</tp:taxon-name-part> <tp:taxon-name-part taxon-name-part-type="species" reg="globosa">globosa</tp:taxon-name-part></tp:taxon-name></italic> (GZAAS 25-07813) <bold>a, b</bold>. Colonies on host surface; <bold>c</bold>. Conidiophores, conidiogenous cells, and conidia; <bold>d–i</bold>. Conidia; <bold>j</bold>. Germinated conidium; <bold>k, l</bold>. Colony on PDA (above and below). Scale bars: 20 μm (<bold>c–j</bold>).</p></caption><graphic xmlns:xlink="http://www.w3.org/1999/xlink" xlink:href="mycokeys-127-239-g002.jpg" id="oo_1519117.jpg" position="float" orientation="portrait" xlink:type="simple"><uri content-type="original_file" xlink:type="simple">https://binary.pensoft.net/fig/1519117</uri></graphic></fig><fig id="F4" position="float" orientation="portrait"><object-id xmlns:xlink="http://www.w3.org/1999/xlink" content-type="doi" xlink:type="simple">10.3897/mycokeys.127.180874.figure4</object-id><object-id xmlns:xlink="http://www.w3.org/1999/xlink" content-type="arpha" xlink:type="simple">E4FD3C4D-9949-5FB8-AC80-7E333F17D3EB</object-id><label>Figure 4.</label><caption><p><italic><tp:taxon-name><tp:taxon-name-part taxon-name-part-type="genus" reg="Periconia">Periconia</tp:taxon-name-part> <tp:taxon-name-part taxon-name-part-type="species" reg="miscanthusensis">miscanthusensis</tp:taxon-name-part></tp:taxon-name></italic> (GZAAS 25-07815, holotype). <bold>a</bold>. Colonies on a decaying leaf of <italic><tp:taxon-name><tp:taxon-name-part taxon-name-part-type="genus" reg="Miscanthus">Miscanthus</tp:taxon-name-part> <tp:taxon-name-part taxon-name-part-type="species" reg="sinensis">sinensis</tp:taxon-name-part></tp:taxon-name></italic>; <bold>b</bold>. Conidiophores on host surface; <bold>c–f</bold>. Conidiophore, conidiogenous cells, and conidia; <bold>g</bold>. Conidiogenous cells and conidia; <bold>h</bold>. Conidia; <bold>i, j</bold>. Colony on PDA (above and below). Scale bars: 100 μm (<bold>c, d</bold>); 50 μm (<bold>e–g</bold>); 10 μm (<bold>h</bold>).</p></caption><graphic xmlns:xlink="http://www.w3.org/1999/xlink" xlink:href="mycokeys-127-239-g004.jpg" id="oo_1519121.jpg" position="float" orientation="portrait" xlink:type="simple"><uri content-type="original_file" xlink:type="simple">https://binary.pensoft.net/fig/1519121</uri></graphic></fig></tp:treatment-sec><ref-list><ref id="B9"><mixed-citation xmlns:xlink="http://www.w3.org/1999/xlink" xlink:type="simple">Bunning S, Griffiths D (1982) Spore development in <italic><tp:taxon-name><tp:taxon-name-part taxon-name-part-type="genus">Periconia</tp:taxon-name-part></tp:taxon-name></italic> species: IP <italic>&gt;<tp:taxon-name><tp:taxon-name-part taxon-name-part-type="genus">P.</tp:taxon-name-part> <tp:taxon-name-part taxon-name-part-type="species">Prolifica</tp:taxon-name-part></tp:taxon-name></italic> and <italic><tp:taxon-name><tp:taxon-name-part taxon-name-part-type="genus">P.</tp:taxon-name-part> <tp:taxon-name-part taxon-name-part-type="species">macrospinosa</tp:taxon-name-part></tp:taxon-name></italic>. Transactions of the British Mycological Society 78: 147–159. <ext-link xlink:href="10.1016/S0007-1536(82)80087-9" ext-link-type="doi" xlink:type="simple">https://doi.org/10.1016/S0007-1536(82)80087-9</ext-link></mixed-citation></ref><ref id="B49"><mixed-citation xmlns:xlink="http://www.w3.org/1999/xlink" xlink:type="simple">Markovskaja S, Kačergius A (2014) Morphological and molecular characterisation of <italic><tp:taxon-name><tp:taxon-name-part taxon-name-part-type="genus">Periconia</tp:taxon-name-part> <tp:taxon-name-part taxon-name-part-type="species">pseudobyssoides</tp:taxon-name-part></tp:taxon-name></italic> sp. nov. and closely related <italic><tp:taxon-name><tp:taxon-name-part taxon-name-part-type="genus">P.</tp:taxon-name-part> <tp:taxon-name-part taxon-name-part-type="species">byssoides</tp:taxon-name-part></tp:taxon-name></italic>. Mycological Progress 13: 291–302. <ext-link xlink:href="10.1007/s11557-013-0914-6" ext-link-type="doi" xlink:type="simple">https://doi.org/10.1007/s11557-013-0914-6</ext-link></mixed-citation></ref><ref id="B28"><mixed-citation xmlns:xlink="http://www.w3.org/1999/xlink" xlink:type="simple">Hyde KD, Norphanphoun C, Abreu VP, Bazzicalupo A, Chethana KWT, Clericuzio M, Dayarathne MC, Dissanayake AJ, Ekanayaka AH, He MQ, Hongsanan S, Huang SK, Jayasiri SC, Jayawardena RS, Karunarathna A, Konta S, Kušan I, Lee H, Li JF, Lin CG, Liu NG, Lu YZ, Luo ZL, Manawasinghe IS, Mapook A, Perera RH, Phookamsak R, Phukhamsakda C, Siedlecki I, Mayra Soares A, Tennakoon DS, Tian Q, Tibpromma S, Wanasinghe DN, Xiao YP, Yang J, Zeng XY, Abdel-Aziz FA, Li WJ, Senanayake IC, Shang QJ, Daranagama DA, de Silva NI, Thambugala KM, Abdel-Wahab MA, Bahkali AH, Berbee ML, Boonmee S, Bhat DJ, Bulgakov TS, Buyck B, Camporesi E, Castañeda Ruíz RF, Chomnunti P, Doilom M, Dovana F, Gibertoni TB, Jadan M, Jeewon R, Jones EBG, Kang JC, Karunarathna SC, Lim YW, Liu JK, Liu ZY, Plautz Jr HL, Lumyong S, Maharachchikumbura SSN, Matočec N, McKenzie EHC, Mešić A, Miller D, Pawłowska J, Pereira OL, Promputtha I, Romero AI, Ryvarden L, Su HY, et al. (2017) Fungal diversity notes 603–708: Taxonomic and phylogenetic notes on genera and species. Fungal Diversity 87: 1–235. <ext-link xlink:href="10.1007/s13225-017-0391-3" ext-link-type="doi" xlink:type="simple">https://doi.org/10.1007/s13225-017-0391-3</ext-link></mixed-citation></ref><ref id="B68"><mixed-citation xmlns:xlink="http://www.w3.org/1999/xlink" xlink:type="simple">Su P, Lu Z, Tian W, Chen Y, Maharachchikumbura SS (2023) Six additions to the genus <italic><tp:taxon-name><tp:taxon-name-part taxon-name-part-type="genus">Periconia</tp:taxon-name-part></tp:taxon-name></italic> (<tp:taxon-name><tp:taxon-name-part taxon-name-part-type="family">Dothideomycetes</tp:taxon-name-part></tp:taxon-name>: <tp:taxon-name><tp:taxon-name-part taxon-name-part-type="family">Periconiaceae</tp:taxon-name-part></tp:taxon-name>) from graminaceous plants in China. Journal of <tp:taxon-name><tp:taxon-name-part taxon-name-part-type="kingdom">Fungi</tp:taxon-name-part></tp:taxon-name> 9: e300. <ext-link xlink:href="10.3390/jof9030300" ext-link-type="doi" xlink:type="simple">https://doi.org/10.3390/jof9030300</ext-link></mixed-citation></ref><ref id="B69"><mixed-citation xmlns:xlink="http://www.w3.org/1999/xlink" xlink:type="simple">Sun BB, He SC, Yu FM, Li C-JY, Yang YY, Wang JR, Zhao Q (2025) A new species of <italic><tp:taxon-name><tp:taxon-name-part taxon-name-part-type="genus">Periconia</tp:taxon-name-part></tp:taxon-name></italic> (<tp:taxon-name><tp:taxon-name-part taxon-name-part-type="family">Periconiaceae</tp:taxon-name-part></tp:taxon-name>, <tp:taxon-name><tp:taxon-name-part taxon-name-part-type="order">Pleosporales</tp:taxon-name-part></tp:taxon-name>) from Xizang, China. Phytotaxa 693: 133–145. <ext-link xlink:href="10.11646/phytotaxa.693.2.2" ext-link-type="doi" xlink:type="simple">https://doi.org/10.11646/phytotaxa.693.2.2</ext-link></mixed-citation></ref></ref-list></tp:taxon-treatment>
