# Supplementary material for: Two new species of Periconia and a new record of Paramonodictys from Miscanthus sinensis in Guizhou Province, China
Source: MycoKeys. 2026 Jan 26;127:239–62. doi: 10.3897/mycokeys.127.180874 (PMC12865394; doi:10.3897/mycokeys.127.180874)
Supplement: XML Treatment for Periconia miscanthusensis [file mycokeys.127.180874-treatment3.xml]

<!DOCTYPE tp:taxon-treatment
  PUBLIC "-//TaxonX//DTD Taxonomic Treatment Publishing DTD v0 20100105//EN" "tax-treatment-NSO.dtd">
<tp:taxon-treatment xmlns:tp="http://www.plazi.org/taxpub"><tp:treatment-meta><kwd-group><label>Taxon classification</label><kwd>
                <named-content content-type="kingdom">Fungi</named-content>
              </kwd><kwd>
                <named-content content-type="order">Pleosporales</named-content>
              </kwd><kwd>
                <named-content content-type="family">Periconiaceae</named-content>
              </kwd></kwd-group><mixed-citation publication-type="journal"><person-group><name><surname>Zhang</surname><given-names>Li-Juan</given-names></name><name><surname>Liu</surname><given-names>Hong-Xiu</given-names></name><name><surname>Yang</surname><given-names>Yan-Ling</given-names></name><name><surname>Xiao</surname><given-names>Xing-Juan</given-names></name><name><surname>Liu</surname><given-names>Xiang-Fu</given-names></name><name><surname>Liu</surname><given-names>Ning-Guo</given-names></name><name><surname>Lu</surname><given-names>Yong-Zhong</given-names></name></person-group><article-title>Two new species of <italic><tp:taxon-name><tp:taxon-name-part taxon-name-part-type="genus" reg="Periconia">Periconia</tp:taxon-name-part></tp:taxon-name></italic> and a new record of <italic><tp:taxon-name><tp:taxon-name-part taxon-name-part-type="genus" reg="Paramonodictys">Paramonodictys</tp:taxon-name-part></tp:taxon-name></italic> from <italic><tp:taxon-name><tp:taxon-name-part taxon-name-part-type="genus" reg="Miscanthus">Miscanthus</tp:taxon-name-part> <tp:taxon-name-part taxon-name-part-type="species" reg="sinensis">sinensis</tp:taxon-name-part></tp:taxon-name></italic> in Guizhou Province, China</article-title><source>MycoKeys</source><day>26</day><month>01</month><year>2026</year><volume>127</volume><fpage>239</fpage><lpage>262</lpage><pub-id pub-id-type="doi">10.3897/mycokeys.127.180874</pub-id></mixed-citation></tp:treatment-meta><tp:nomenclature><tp:taxon-name><object-id xmlns:xlink="http://www.w3.org/1999/xlink" content-type="arpha" xlink:type="simple">43E00B18-B573-52AA-80C7-DADEAB68B746</object-id><tp:taxon-name-part taxon-name-part-type="genus" reg="Periconia">Periconia</tp:taxon-name-part> <tp:taxon-name-part taxon-name-part-type="species" reg="miscanthusensis">miscanthusensis</tp:taxon-name-part><object-id xmlns:xlink="http://www.w3.org/1999/xlink" xlink:type="simple">Index Fungorum: IF904705</object-id><object-id xmlns:xlink="http://www.w3.org/1999/xlink" xlink:type="simple">Facesoffungi Number: FoF19048</object-id></tp:taxon-name><tp:taxon-authority>L.J. Zhang, Y.Z. Lu &amp; X.J. Xiao</tp:taxon-authority><tp:taxon-status xmlns:xlink="http://www.w3.org/1999/xlink" xlink:type="simple">sp. nov.</tp:taxon-status><xref ref-type="fig" rid="F3">Fig. 4</xref></tp:nomenclature><tp:treatment-sec sec-type="Etymology"><title>Etymology.</title><p>The specific epithet <tp:taxon-name><tp:taxon-name-part taxon-name-part-type="genus" reg="Periconia"/><tp:taxon-name-part taxon-name-part-type="species">miscanthusensis</tp:taxon-name-part></tp:taxon-name> refers to <italic><tp:taxon-name><tp:taxon-name-part taxon-name-part-type="genus" reg="Miscanthus">Miscanthus</tp:taxon-name-part></tp:taxon-name></italic>, the grass genus from which the type strain was isolated.</p></tp:treatment-sec><tp:treatment-sec sec-type="Holotype"><title>Holotype.</title><p>GZAAS 25-07815</p></tp:treatment-sec><tp:treatment-sec sec-type="Description"><title>Description.</title><p><bold><italic>Saprobic</italic></bold> on dead leaves of <italic><tp:taxon-name><tp:taxon-name-part taxon-name-part-type="genus" reg="Miscanthus">Miscanthus</tp:taxon-name-part> <tp:taxon-name-part taxon-name-part-type="species" reg="sinensis">sinensis</tp:taxon-name-part></tp:taxon-name></italic>. Sexual morph: Undetermined. Asexual morph: <bold><italic>Colonies</italic></bold> on natural substrate effuse, superficial, hairy, dark brown to black. <bold><italic>Mycelium</italic></bold> immersed, branched, septate, smooth, brown. <bold><italic>Conidiophores</italic></bold> 350–900 × 10–20 μm (x̄ = 540 × 14 µm, n = 20), macronematous, mononematous, erect, straight to slightly curved, cylindrical, unbranched, brown to dark brown, multi-septate, smooth-walled. Typically, a single longer conidiophore is present on the stroma, accompanied by 1–2 shorter conidiophores 70–125 × 4–17 μm (x̄ = 98 × 7 µm, n = 20). <bold><italic>Conidiogenous cells</italic></bold> 7–14 × 6–12 μm (x̄ = 11 × 9 µm, n = 20), polyblastic, proliferous, terminal at the apex, globose to subglobose, light to dark brown. <bold><italic>Conidia</italic></bold> 4–9 × 4–7 μm (x̄ = 6 × 5.5 µm, n = 30), compact chains, globose, smooth to verrucose, aseptate, pale brown to dark brown.</p><fig id="F4" position="float" orientation="portrait"><object-id xmlns:xlink="http://www.w3.org/1999/xlink" content-type="doi" xlink:type="simple">10.3897/mycokeys.127.180874.figure4</object-id><object-id xmlns:xlink="http://www.w3.org/1999/xlink" content-type="arpha" xlink:type="simple">E4FD3C4D-9949-5FB8-AC80-7E333F17D3EB</object-id><label>Figure 4.</label><caption><p><italic><tp:taxon-name><tp:taxon-name-part taxon-name-part-type="genus" reg="Periconia">Periconia</tp:taxon-name-part> <tp:taxon-name-part taxon-name-part-type="species" reg="miscanthusensis">miscanthusensis</tp:taxon-name-part></tp:taxon-name></italic> (GZAAS 25-07815, holotype). <bold>a</bold>. Colonies on a decaying leaf of <italic><tp:taxon-name><tp:taxon-name-part taxon-name-part-type="genus" reg="Miscanthus">Miscanthus</tp:taxon-name-part> <tp:taxon-name-part taxon-name-part-type="species" reg="sinensis">sinensis</tp:taxon-name-part></tp:taxon-name></italic>; <bold>b</bold>. Conidiophores on host surface; <bold>c–f</bold>. Conidiophore, conidiogenous cells, and conidia; <bold>g</bold>. Conidiogenous cells and conidia; <bold>h</bold>. Conidia; <bold>i, j</bold>. Colony on PDA (above and below). Scale bars: 100 μm (<bold>c, d</bold>); 50 μm (<bold>e–g</bold>); 10 μm (<bold>h</bold>).</p></caption><graphic xmlns:xlink="http://www.w3.org/1999/xlink" xlink:href="mycokeys-127-239-g004.jpg" id="oo_1519121.jpg" position="float" orientation="portrait" xlink:type="simple"><uri content-type="original_file" xlink:type="simple">https://binary.pensoft.net/fig/1519121</uri></graphic></fig></tp:treatment-sec><tp:treatment-sec sec-type="Cultural characteristics"><title>Cultural characteristics.</title><p>Conidia germinated on PDA medium within 12 h, and germ tubes produced from around of conidium. Colonies on PDA medium reaching 18 mm diam in 10 days at 28 °C in natural light, dense, circular, with entire edge, white reverse pale brown.</p></tp:treatment-sec><tp:treatment-sec sec-type="Material examined"><title>Material examined.</title><p>China, • Guizhou Province, Qiannan Buyi and Miao Autonomous Prefecture, Libo County, Guizhou Maolan National Nature Reserve, <named-content xmlns:xlink="http://www.w3.org/1999/xlink" content-type="dwc:verbatimCoordinates" xlink:type="simple">25°16'23"N, 108°3'56"E</named-content>, on dead leaves of <italic><tp:taxon-name><tp:taxon-name-part taxon-name-part-type="genus" reg="Miscanthus">Miscanthus</tp:taxon-name-part> <tp:taxon-name-part taxon-name-part-type="species" reg="sinensis">sinensis</tp:taxon-name-part></tp:taxon-name></italic>, 31 May 2025, Xingjuan Xiao, MLM4 (GZAAS 25-07815, holotype), ex-type living strain <abbrev xmlns:xlink="http://www.w3.org/1999/xlink" xlink:title="Guizhou Culture Collection" xlink:type="simple">GZCC</abbrev> 25-0767, other living culture <abbrev xmlns:xlink="http://www.w3.org/1999/xlink" xlink:title="Guizhou Culture Collection" xlink:type="simple">GZCC</abbrev> 25-27614.</p></tp:treatment-sec><tp:treatment-sec sec-type="Notes"><title>Notes.</title><p>Phylogenetic analyses revealed that our strains (<abbrev xmlns:xlink="http://www.w3.org/1999/xlink" xlink:title="Guizhou Culture Collection" xlink:type="simple">GZCC</abbrev> 25-0767 and <abbrev xmlns:xlink="http://www.w3.org/1999/xlink" xlink:title="Guizhou Culture Collection" xlink:type="simple">GZCC</abbrev> 25-27614) formed a distinct clade and were sister to <italic><tp:taxon-name><tp:taxon-name-part taxon-name-part-type="genus" reg="Periconia">Periconia</tp:taxon-name-part> <tp:taxon-name-part taxon-name-part-type="species" reg="neominutissima">neominutissima</tp:taxon-name-part></tp:taxon-name></italic> (CBS 149514) (Fig. <xref ref-type="fig" rid="F4">1</xref>). Pairwise nucleotide comparisons between <italic><tp:taxon-name><tp:taxon-name-part taxon-name-part-type="genus" reg="Periconia">Pe.</tp:taxon-name-part> <tp:taxon-name-part taxon-name-part-type="species" reg="miscanthusensis">miscanthusensis</tp:taxon-name-part></tp:taxon-name></italic> (<abbrev xmlns:xlink="http://www.w3.org/1999/xlink" xlink:title="Guizhou Culture Collection" xlink:type="simple">GZCC</abbrev> 25-0767, type) and <italic><tp:taxon-name><tp:taxon-name-part taxon-name-part-type="genus" reg="Periconia">Pe.</tp:taxon-name-part> <tp:taxon-name-part taxon-name-part-type="species" reg="neominutissima">neominutissima</tp:taxon-name-part></tp:taxon-name></italic> (CBS 149514, type) showed sequence similarities of 95% (480/503 bp, 9 gaps) in <abbrev xmlns:xlink="http://www.w3.org/1999/xlink" xlink:title="internal transcribed spacer" xlink:type="simple">ITS</abbrev> and 99% (835/843 bp, 0 gaps) in <abbrev xmlns:xlink="http://www.w3.org/1999/xlink" xlink:title="large subunit" xlink:type="simple">LSU</abbrev>, indicating significant genetic differences between the two species. Morphologically, <italic><tp:taxon-name><tp:taxon-name-part taxon-name-part-type="genus" reg="Periconia">Pe.</tp:taxon-name-part> <tp:taxon-name-part taxon-name-part-type="species" reg="miscanthusensis">miscanthusensis</tp:taxon-name-part></tp:taxon-name></italic> resembles <italic><tp:taxon-name><tp:taxon-name-part taxon-name-part-type="genus" reg="Periconia">Pe.</tp:taxon-name-part> <tp:taxon-name-part taxon-name-part-type="species" reg="miscanthusensis">miscanthusensis</tp:taxon-name-part></tp:taxon-name></italic> in having apically branched conidiophores that produce acropetal chains and globose, verrucose, aseptate conidia. However, our species differs by possessing longer conidiophores (350–900 × 10–20 μm vs. 700 × 12–15 µm), larger conidiogenous cells (7–14 × 6–12 μm vs. 6–8 × 4–5 µm), and a single prominent conidiophore accompanied by 1–2 shorter conidiophores (<xref ref-type="bibr" rid="B17">Crous et al. 2023</xref>). Therefore, based on morphological characteristics and molecular evidence, <italic><tp:taxon-name><tp:taxon-name-part taxon-name-part-type="genus" reg="Periconia">Periconia</tp:taxon-name-part> <tp:taxon-name-part taxon-name-part-type="species" reg="miscanthusensis">miscanthusensis</tp:taxon-name-part></tp:taxon-name></italic> is introduced as a novel species.</p></tp:treatment-sec><tp:treatment-sec><!--Section generated to contain objects referenced in tp:taxon-treatment.--><fig id="F3" position="float" orientation="portrait"><object-id xmlns:xlink="http://www.w3.org/1999/xlink" content-type="doi" xlink:type="simple">10.3897/mycokeys.127.180874.figure3</object-id><object-id xmlns:xlink="http://www.w3.org/1999/xlink" content-type="arpha" xlink:type="simple">B58074F8-F3A1-5EBE-95DD-08A1525ECB97</object-id><label>Figure 3.</label><caption><p><italic><tp:taxon-name><tp:taxon-name-part taxon-name-part-type="genus" reg="Periconia">Periconia</tp:taxon-name-part> <tp:taxon-name-part taxon-name-part-type="species" reg="guizhouensis">guizhouensis</tp:taxon-name-part></tp:taxon-name></italic> (GZAAS 25-07814, holotype). <bold>a</bold>. Host of <italic><tp:taxon-name><tp:taxon-name-part taxon-name-part-type="genus" reg="Miscanthus">Miscanthus</tp:taxon-name-part> <tp:taxon-name-part taxon-name-part-type="species" reg="sinensis">sinensis</tp:taxon-name-part></tp:taxon-name></italic>; <bold>b</bold>. Colonies on a decaying leaf of <italic><tp:taxon-name><tp:taxon-name-part taxon-name-part-type="genus" reg="Miscanthus">Miscanthus</tp:taxon-name-part> <tp:taxon-name-part taxon-name-part-type="species" reg="sinensis">sinensis</tp:taxon-name-part></tp:taxon-name></italic>; <bold>c</bold>. Conidiophores on host surface; <bold>d–f</bold>. Conidiophore, conidiogenous cells, and conidia; <bold>g, h</bold>. Conidiogenous cells and conidia; <bold>i</bold>. Conidia; <bold>j, k</bold>. Colony on PDA (above and below). Scale bars: 100 μm (<bold>d–f</bold>); 50 μm (<bold>g, h</bold>); 20 μm (<bold>i</bold>).</p></caption><graphic xmlns:xlink="http://www.w3.org/1999/xlink" xlink:href="mycokeys-127-239-g003.jpg" id="oo_1519118.jpg" position="float" orientation="portrait" xlink:type="simple"><uri content-type="original_file" xlink:type="simple">https://binary.pensoft.net/fig/1519118</uri></graphic></fig></tp:treatment-sec><ref-list><ref id="B17"><mixed-citation xmlns:xlink="http://www.w3.org/1999/xlink" xlink:type="simple">Crous PW, Osieck ER, Shivas R, Tan YP, Bishop-Hurley S, Esteve-Raventós F, Larsson E, Luangsa-Ard J, Pancorbo F, Balashov S (2023) Fungal Planet description sheets: 1478–1549. Persoonia 50: 158–310. <ext-link xlink:href="10.3767/persoonia.2023.50.05" ext-link-type="doi" xlink:type="simple">https://doi.org/10.3767/persoonia.2023.50.05</ext-link></mixed-citation></ref></ref-list></tp:taxon-treatment>
